# Supplementary material for: Diagnosis, Treatment and Prognosis of Primary Pulmonary NUT Carcinoma: A Literature Review
Source: Curr Oncol. 2022 Sep 22;29(10):6807–15. doi: 10.3390/curroncol29100536 (PMC9600367; doi:10.3390/curroncol29100536)
Supplement: Supplementary file 1 [file curroncol-29-00536-s001.zip]

Archive with 3 entries (3 files):
- Table S1-Clinical features of fifty-five patients with primary pulmonary NUT midline carcinoma.xlsx
- Table S2-Pathological features of fifty-five patients with primary pulmonary NUT midline carcinoma.xlsx
- Table S3-Treatments and outcomes.xlsx
