# Supplementary material for: Diagnosis, Treatment and Prognosis of Primary Pulmonary NUT Carcinoma: A Literature Review
Source: Curr Oncol. 2022 Sep 22;29(10):6807–15. doi: 10.3390/curroncol29100536 (PMC9600367; doi:10.3390/curroncol29100536)
Supplement: Supplementary file 1 [file curroncol-29-00536-s001.zip › Table S1-Clinical features of fifty-five patients with primary pulmonary NUT midline carcinoma.xlsx]

## Sheet: Sheet1
Table S1.Clinical features of fifty-five patients with primary pulmonary NUT midline carcinoma
Case	References	Sex	Age	Symptoms	Smoking history	Imaging findings
						Tumor Location(Size)(cm)	Lymphadenopathy	Metastasis
1	Aryal,et al(2022)	F	36	⑴⑹	N	R（8.5*6.8）	Mediastinum,Hilar(R)	N
2	Baras,et al(2018)	M	39	⑶	N	LH（12*6*7）	Mediastinum	Liver,Bone
3	Benito,et al(2016)	M	23	⑵⑻⑼	Y	RUL（NA）	Mediastinum(R), Supraclavicular,Infraclavicular	Bone
4	Cao,et al(2017)	M	48	⑸⑹	Y	RH（7.7*7.4*6.0）	Mediastinum(R),Subcarinal	N
5	Claudia,et al(2021)	M	36	NA	NA	NA	NA	NA
6	Claudia,et al(2021)	M	72	NA	NA	NA	NA	NA
7	Fekkar,et al(2021)	F	29	⑹⑽	N	L(NA)	NA	NA
8	Fekkar,et al(2021)	F	19	⑼⑾⑿	N	RLL(NA)	NA	Bone
9	Fekkar,et al(2021)	M	51	NA	N	RLL(NA)	NA	NA
10	Fujioka,et al(2010)	M	16	⑹	N	L	NA	NA
11	Costa,et al(2022)	M	33	⑸	N	LLL(3.4*4.4)	Supraclavicular(R),Trachea(R),Subcarinal	Widely
12	Gasljevic,et al(2022)	M	47	⑶⑹⑽⑿	N	L（12）	Mediastinum	Bone
13	Gupta,et al(2022)	M	49	⑵⑶⑷⑸	N	RUL（6.6*6.0*5.9）	Paratracheal,Mediastinum	N
14	Harms,et al(2015)	F	31	⑺	N	NA	NA	NA
15	Jiang,et al(2022)	M	33	⑵⑶	Y	LLL（5.6*5.1）	Supraclavicular(L),Chest wall,Axillary	NA
16	Karakuş,et al(2017)	F	6	⑶⑹⑿⒀⒁	N	L	Hilar(L),Mediastinum(L)	Bone,Ovary
17	Keymel,et al(2020)	F	39	⑽⑾⒁	Y	RUL	Hilar,Mediastinum	N
18	Kuroda,et al(2015)	F	36	⑶⑺	NA	L（7.5*3.8*3.5）	POS	Liver,Breast,Bone
19	Lee,et al(2018)	M	45	⑶	NA	RLL(3.8)	Mediastinum	N
20	Lee,et al(2018)	M	32	⑵⑶⑸	NA	LLL（5.5）	Mediastinum	Liver,Adrenal gland
21	Liu,et al(2018)	F	45	⑶⑸⑹	N	RH（6.3*4.6）	NA	NA
22	Liu,et al(2020)	M	69	N	N	LUL（1.7*1.1*2.5）	Hilar(L)	N
23	Mao,et al(2019)	F	21	⑶⒀	N	LH（5.7 *4.5 *5.4）	Hilar	N
24	Numakura,et al(2020)	M	82	⑶	Y	RUL（1.4）	Mediastinum,Hilar(R)	N
25	Pezzuto,et al(2020)	F	72	⑶⑸	N	LLL（4.3）	N	N
26	Policarpio,et al(2015)	M	34	⑹⑽	N	R（9）	NA	Adrenal gland(L),Retroperitoneum, Bone,Brain
27	Raza,et al(2015)	M	36	⑶⑹⑻⒂	Y	R（9）	NA	NA
28	Riess,et al(2021)	F	52	NA	NA	NA	POS	Lung,Bone,Liver
29	Riess,et al(2021)	F	39	NA	Y	RML（5.5*7）	Supraclavicular	N
30	Reddy,et al(2019)	M	19	⑴⑶⑸⑹⑿	NA	RH（3.0*3.0*2.8）	Mediastinum,Subcarinal	Bone
31	Tanaka,et al(2012)	M	14	⑵⑶	NA	LLL（7）	N	N
32	Tanaka,et al(2012)	F	7	⑶⑽	NA	LLL(NA）	NA	Bone
33	Zhang,et al(2021)	M	16	N	NA	RUL（6.3*6.2）	N	N
34	Zhou,et al(2020)	M	26	⑶⑹⒀	NA	RLL（2*2*2）	Mediastinum,Hilar(R)	N
35	Zhou,et al(2020)	M	69	⑴⑺	NA	RH（5*4.8）	POS	N
36	Chen,et al(2018)	M	28	⑵⑻	N	RLL（6.8*5.3）	POS	Bone
37	Huang,et al(2017)	M	54	⑶⑷	N	RLL（9*6*5.5）	Mediastinum	N
38	Huang,et al(2017)	M	19	⑴⑶⑷	Y	RH（11）	Mediastinum	Bone
39	Huang,et al(2017)	F	62	⑶	N	RLL（7.5）	POS	N
40	Liu,et al(2021)	M	70	N	N	LUL(NA)	Hilar(L)	N
41	Wang,et al(2016)	M	71	⑽	NA	LUL(NA)	Mediastinum	Lung,Liver,Bone
42	Zhang,et al(2020)	F	10.5	⑶⑷⒀	N	LUL（8.6*8.8*8.8）	NA	NA
43	Hung,et al(2021)	M	52	NA	N	LLL（NA）	NA	NA
44	Hung,et al(2021)	M	70	NA	N	LLL（8.5）	NA	NA
45	Hung,et al(2021)	M	31	NA	Y	RLL（6.1）	NA	NA
46	Hung,et al(2021)	M	53	NA	N	RML（4.0）	NA	NA
47	Hung,et al(2021)	M	63	NA	Y	LUL(11.0）	NA	NA
48	Hung,et al(2021)	F	80	NA	N	LLL(6.0）	NA	NA
49	Xie,et al(2021)	M	23	⑵⑶⒀	Y	RUL(5.5*4.1)	Hilar(L),Mediastinal(B)	Bone
50	Xie,et al(2021)	M	53	⑶	Y	RUL（5.4*3.7)	Supraclavicular(R),Hilar(R),Mediastinum(R)	Bone,Adrenal gland
51	Xie,et al(2021)	F	30	⑶⑺	N	RLL(4.7*4.7*4.7)	Supraclavicular(B),Hilar,Axillary(B),Mediastinum(B)	Bone
52	Xie,et al(2021)	M	25	⑵⑶⑹⒀	Y	RLL(10*6.4*12.7)	Hilar(R),Mediastinum(R)	Pericardium,back(R)
53	Xie,et al(2021)	M	74	⑶⑸	Y	LLL(2.8*2.0*5.3*4.8)	Supraclavicular(R),Hilar(L),Mediastinum(L)	Lung
54	Xie,et al(2021)	F	58	⑶⑺	N	OT(4)	Posterior tracheal,Hilar(R),Mediastinum(B)	Oesophagus
55	Xie,et al(2021)	F	31	⑶⑹	N	LT(3.0*3.1*3.1)	Mediastinum(B)	N
F:female,M:man,Y:yes,N:no,N:None,NA:not available,R:right,L:left,B:bilateral,RLL:right lower lobe,RML:right middle lobe,RUL:right upper lobe,LUL:left upper lobe,LLL:left lower lobe,LT:lower trachea,OT:origin of trachea,RH:right hilar,LH:left hilar,POS: positive. Symptoms:⑴chest tightness⑵Chest pain⑶Cough⑷expectoration⑸hemoptysis⑹dyspnea⑺wheezing⑻debilitation⑼neck discomfort⑽pain(except chest pain…
