# Supplementary material for: Diagnosis, Treatment and Prognosis of Primary Pulmonary NUT Carcinoma: A Literature Review
Source: Curr Oncol. 2022 Sep 22;29(10):6807–15. doi: 10.3390/curroncol29100536 (PMC9600367; doi:10.3390/curroncol29100536)
Supplement: Supplementary file 1 [file curroncol-29-00536-s001.zip › Table S2-Pathological features of fifty-five patients with primary pulmonary NUT midline carcinoma.xlsx]

## Sheet: Sheet1
Table S2.Pathological features of fifty-five patients with primary pulmonary NUT midline carcinoma
Case	Histology	Differenti-ation	IHC											Molecular biology
			P63	P40	TTF-1	CD56	CD99	P53	Other epithelial marker	Neuroendocrine marker	Other	Ki-67	NUT
1	⑵⑷⑻	NA	POS	POS					CK7			NA	POS	BRD3-NUTM1 fusion(FISH)
2	⑴	NA	POS									NA	POS	BRD4-NUT fusion(FISH)
3	NA	NA							AE1/AE3			NA	POS	NA
4	⑴⑵⑶⑷⑹⑺⒀	UD	POS						CK5/6			NA	POS	NA
5	⑸⑺⑼	NA	POS	POS					CK5/6,CAM5.2,MNF116	Syn		25%-35%	POS	NUTM1 rearrangement(FISH)
6	NA	NA	POS				POS					NA	POS	BRD4-NUTM1 fusion(FISH)
7	⑷⑼⑽⒀	UD									CD45,CD43,CD138	NA	POS	BRD4-NUTM1 fusion(RT-PCR)
8	⑷⑹⑼⑽⒀	UD							CK,EMA	Syn		NA	POS	NUTM1 rearrangement(FISH)
9	⑼⑽	PD		POS								NA	POS	POS(FISH)
10	⑴	MD										NA	NA	NUT-variant rearrangement(FISH)
11	NA	PD	POS	Focal					AE1/AE3,CAM5.2			0.3	POS	NA
12	NA	NA									LCA	NA	POS	BRD4-NUTM1 fusion(FISH)
13	⑷⑸⑺⑾	NA			POS				CK			NA	NA	BRD4-NUTM1 fusion(NGS）
14	⑵⑷⑺⒀	NA	POS	POS					CK5/6			NA	POS	NSD3-NUT fusion(FISH)
15	⑴	NA	POS									NA	POS	BRD4-NUT fusion(FISH)
16	⑶⑾⒀	NA			POS				CK7			NA	POS	NA
17	⑷⑸⑾	NA	POS								CD10	0.8	POS	NA
18	⑴⑵⑷⑺⑾⒀	UD	POS						AE1/AE3,CAM5.2,EMA(All Focal)		CD138,Vimentin(All Focal)	NA	POS	NSD3-NUT fusion(FISH)
19	⑵⑺⑽⑾	PD	POS					POS	AE1/AE3			0.7	POS	NA
20	⑴⑷⑹⑻⑾	NA	POS					POS				0.25	POS	NA
21	⑴	MD										NA	POS	NA
22	⑴⑵⑶	UD	POS			POS						0.3	POS	NUTM1 rearrangement(FISH) CCNA1,DDR2,CSF1R,DAXX,RUNX1(NGS)
23	⑶⑽	PD					POS			Syn		NA	POS	BRD4 exon11-NUT1 exon2 fusion(FISH)
24	⑷⑺⑾⒀	NA					Focal		EMA	NSE,CgA(All Focal)	BCL-2,HHF-35,Desmin,SALL4(All Focal),Vimentin	NA	POS	BRD4-NUT fusion(FISH)
25	⑶⑷⑾	UD			Focal				AE1/AE3	Syn(Focal)		0.8	POS	NUT-BRD4(t15；19) translocation(FISH)
26	⑷⑾⑿	NA	POS									0.8	POS	NA
27	⑼⑽⑾⒀	PD	POS							Syn		0.4	NA	BRD4-NUT fusion(FISH)
28	⑴	NA										NA	NA	BRD4-NUTM1 fusion(CGP)
29	⑴	PD	POS						CK7,CK5/6			0.7	NA	BRD4-NUTM1 fusion(CGP)
30	⑴⑷⒀	PD										NA	POS	NA
31	⑵⑶⑷	PD	POS		POS				CK5,CK8,CK1/5/10/14(Focal)			NA	POS	BRD4-NUT fusion(RT-PCR)
32	⑴⑶	PD	POS						CK5,CK7,CK8,CK19,CK1/5/10/14			NA	NA	BRD4-NUT fusion(RT-PCR)
33	⑶⑷⑻⑼⑾	PD	POS						CKpan	Syn(Focal）		0.8	POS	NA
34	⑷⑽⑾⒀	PD										NA	POS	NA
35	⑷⑽⑾⒀	PD										NA	POS	NA
36	⑶⒀	NA	POS	POS					CK,CK7,CK5/6			NA	POS	NA
37	⑴⑵⑶⑷⑻⑼⑾⑿	UD	POS	POS		POS			AE1 /AE3,CK5/6(All Focal)		Vimentin,CD34	NA	POS	NA
38	⑴	UD	POS	POS					AE1 /AE3,CK5/6(All Focal)		Vimentin	NA	POS	NA
39	⑴	UD	POS	POS					AE1 /AE3,CK5/6			NA	POS	NA
40	NA	PD	POS			POS			CK5/6(Focal)			0.3	NA	POS(FISH)
41	NA	PD						POS				0.5	POS	Exon 14 skipping mutation（NGS）
42	⑶⑾	NA		POS					CK(Focal)		LCA(Focal)	0.8	POS	NA
43	⑵	PD/UD		POS	POS				CK5/6	Syn,CgA,INSM1		NA	POS	BRD4 exon14-NUTM1 exon2(RNA-based assays)
44	NA	PD/UD							CK5/6	Syn		NA	POS	BRD4 exon 10 - NUTM1 exon 2(RNA-based assays)
45	NA	PD/UD		POS								NA	POS	NSD3 exon 7 - NUTM1 exon 3(RNA-based assays)
46	⑵	PD/UD		POS					CK5/6	INSM1(Focal)		NA	POS	BRD3 exon 10 - NUTM1 exon 3（(RNA-based assays)
47	⑵	PD/UD							CK5/6			NA	POS	BRD3-NUTM(FISH)
48	⑵	PD/UD										NA	NA	BRD3 exon 10 - NUTM1 exon 3(RNA-based assays)
49	⑷	NA	POS			POS			CK			0.5	POS	ATXN3 ZNF429 mutation(NGS)
50	⑷	NA	POS	POS	POS				CK			0.7	POS	EGFR exon 19 del(NGS)
51	⑷	NA	POS						CK			0.4	POS	NA
52	⑷	NA							CK			0.7	POS	ATXN3 ZNF429 mutation(NGS)
53	⑷	NA	POS	POS					CK			NA	POS	PTEN mutation(NGS)
54	⑷	NA	POS	POS					CK			NA	POS	ATXN3 ZNF429 mutation(NGS)
55	⑵⑷	PD	POS	POS	POS	POS			CK			0.4	POS	CHRM5-NUTM1 fusion(FISH) ATXN3 ZNF429 PIK3R1 p.I29L mutation(NGS)
UD:undifferentiated,PD:poorly differentiated,MD:moderately differentiated,NA:not available. Histology:⑴squamous differentiation(n=15)⑵keratinization(n=13)⑶nest-like distribution(n=11)⑷ prominent nucleoli(n=25)⑸large nuclei(n=3)⑹naked nuclei(n=3)⑺scant cytoplasm(n=7)⑻high nuclear to cytoplasmic (N/C) ratio(n=4)⑼small to intermediate-sized cells(n=7)⑽ neutrophils infiltrated(n=8)⑾ necrosis(n=15)⑿nu…
