# Supplementary material for: Diagnosis, Treatment and Prognosis of Primary Pulmonary NUT Carcinoma: A Literature Review
Source: Curr Oncol. 2022 Sep 22;29(10):6807–15. doi: 10.3390/curroncol29100536 (PMC9600367; doi:10.3390/curroncol29100536)
Supplement: Supplementary file 1 [file curroncol-29-00536-s001.zip › Table S3-Treatments and outcomes.xlsx]

## Sheet: Sheet1
Table S3.Treatments and outcomes
Case	Treatments				Survival Time	Preliminary Diagnosis
	First-line Therapy	Second-line Therapy	Third-line Therapy	Fourth-line Therapy
1	Nab-P+CBP+Pembro				OS 8M	NSCLC(SCC)
2	CCR(Nab-P+CBP)	CTX+ADM			Dead	NSCLC(PDSCC)
3	VP-16+DDP*2	BETi*10M			OS 3M	NMC
4	Surgery				OS 6M	NMC
5	Chemotherapy(NA)				Survival	SCLC
6	N				Dead	Blood disease
7	mitoxantrone+cytosine arabinoside	VP-16+DDP			Dead	Blood disease
8	VP-16+DDP				OS 2M	NA
9	NVB+DDP				OS 5M	NA
10	Surgery,DTX+DDP*4(Sequential RT)				Survival	NSCLC(SCC)
11	Nab-P+CBP+Pembro	VP-16+IFO+HDACi(vorinostat)	Palliative RT		OS 4.7M	NSCLC(PDSCC)
12	CTX+ADM+DDP				OS 2M	NA
13	PTX+CBP*7 qw(radical radiochemotherapy)+Duvalizumab	BETi(molibresib)	PEM+CBP+Pembro	Palliative surgery+RT	OS 16M	NSCLC(PDPAC)
14	Surgery				Dead	NA
15	paclitaxel liposome+DDP	Palliative RT+Anlotinib			OS 4M	NA
16	Chemotherapy(NA)				OS 8M	NA
17	PTX+CBP*5	Palliative RT			OS 5M	NA
18	DXT+DDP	Palliative RT			OS 10M	NA
19	NA				NA	NA
20	NA				NA	NA
21	N				OS 3W	PDNSCLC
22	VP-16+DDP+Bev*2	VP-16+CBP+Bev			Survival	Neuroendocrine carcinoma with PAC
23	Surgery,DTX+DDP	PEM+NDP			OS 8M	ES/PNET
24	Surgery				Survival	SCLC/Sarcoma
25	VP-16+DDP*3+Surgery+RT				Survival	NA
26	N				OS 1d	NA
27	VP-16+DDP+IFO*4	DXT(Low-dose)	Palliative RT		OS 10M	NA
28	VP-16/CPT-11/DXT+DDP	Nivo+IPI	Palliative RT		NA	SCLC
29	（CCR）VP-16+DDP*4	PTX+CBP+Atezo	Palliative RT		Dead	NSCLC(PDSCC)
30	（CCR）VP-16+DDP				OS 1.5Y	NA
31	VRC+VP-16+CTX+DDP	VP-16+CBP+IFO	busulfan/VP-16/melphalan/L-PAM		OS 1Y	Sarcoma/UDC
32	PTX+DDP	CTX+ADM+DDP	DDP+Palliative RT		OS 4M	NSCLC(SCC)
33	Chemotherapy(NA)				OS 3M	NA
34	VP-16				OS 5M	NA
35	VP-16				OS 5M	NA
36	PEM+DDP	PEM			Survival	NA
37	Surgery				OS 4M	NA
38	NA				OS 2M	NA
39	NA				OS 5M	NA
40	Surgery+VP-16+DDP+Bev*3+RT	VP-16+CBP+Bev+RT	Sintilimab*2+Palliative RT	Anlotinib	Survival	NA
41	NA				OS 22D	NA
42	Surgery				OS about 1M	Pneumonia
43	Chemotherapy（platinum-based）+RT	BETi/HDACi			OS 2.9M	NSCLC(PAC)
44	Surgery	BETi			OS 5.2M	NA
45	Chemotherapy（platinum-based）+RT	Atezo			OS 2.6M	NSCLC
46	Chemotherapy（platinum-based）+RT	Nivo	HDACi		OS 12.9M	NSCLC(SCC)
47	N				OS 2.3M	NA
48	N				OS 2.1M	NSCLC
49	Surgery	Atezo			OS 1.5M	MEC
50	Nab-P+CBP*3	Gefitinib	Apatinib		OS 4.1M	NA
51	Nab-P+CBP*2	Nab-P*1	Nab-P+Nivo*1		OS 3M	NSCLC(SCC)
52	Nab-P+CBP*1				OS 1.5M	NA
53	RT	Pembro*7			OS 19.5M	NA
54	DXT+DDP+Cet*6+CCR	Pembro+Cet*4	oxaliplatin+Pembro*1		OS 26.7M	NA
55	DXT+DDP+Cet*2	Gefitinib+T+Nivo/Gefitinib+T+Pembro+Nivo	CPT-11+DDP+Nivo*1	Pembro+CBP+RT	OS 12M+	NA
Nab-P:paclitaxel-albumin,CBP:carboplatin,VP-16:etoposide,NVB:navelbine,DDP:cisplatinum,CTX:cyclophosphamide, ,ADM:adriamycin,PTX:Paclitaxel,DXT:docetaxel,IFO:Ifosfamide,CPT-11:irinotecan ,VRC:vincristine ,PEM:pemetrexed,NDP:Lobaplatin,Pembro:pembrolizumab,Bev:bevacizumab,Atezo:atezolizumab,Nivo:nivotuzumab,IPI:ipilimumab,Cet:cetuximab,CCR: concurrent chest radiotherapy(RT). M:month,W:week,D:day,Y…
